# Supplementary material for: Timmia sanjiangyuanensis (Timmiaceae, Bryophyta), a new species from the Qinghai Plateau, China
Source: PhytoKeys. 2026 Jun 10;276:35–49. doi: 10.3897/phytokeys.276.176402 (PMC13276498; doi:10.3897/phytokeys.276.176402)
Supplement: XML Treatment for Timmia section Pseudosphaerocarpa [file phytokeys.276.176402-treatment1.xml]

<!DOCTYPE tp:taxon-treatment
  PUBLIC "-//TaxonX//DTD Taxonomic Treatment Publishing DTD v0 20100105//EN" "tax-treatment-NSO.dtd">
<tp:taxon-treatment xmlns:tp="http://www.plazi.org/taxpub"><tp:treatment-meta><kwd-group><label>Taxon classification</label><kwd>
                <named-content content-type="kingdom">Plantae</named-content>
              </kwd><kwd>
                <named-content content-type="order">Timmiales</named-content>
              </kwd><kwd>
                <named-content content-type="family">Timmiaceae</named-content>
              </kwd></kwd-group><mixed-citation publication-type="journal"><person-group><name><surname>Ma</surname><given-names>Xin-Yin</given-names></name><name><surname>Zheng</surname><given-names>Jia-Yi</given-names></name><name><surname>Xia</surname><given-names>Xin-Rui</given-names></name><name><surname>Song</surname><given-names>Xiao-Tong</given-names></name><name><surname>Shi</surname><given-names>Ya-Kun</given-names></name><name><surname>Wu</surname><given-names>Yu-Huan</given-names></name><name><surname>Huang</surname><given-names>Wen-Zhuan</given-names></name></person-group><article-title><italic><tp:taxon-name><tp:taxon-name-part taxon-name-part-type="genus" reg="Timmia">Timmia</tp:taxon-name-part> <tp:taxon-name-part taxon-name-part-type="species" reg="sanjiangyuanensis">sanjiangyuanensis</tp:taxon-name-part></tp:taxon-name></italic> (<tp:taxon-name><tp:taxon-name-part taxon-name-part-type="family" reg="Timmiaceae">Timmiaceae</tp:taxon-name-part></tp:taxon-name>, <tp:taxon-name><tp:taxon-name-part taxon-name-part-type="phylum" reg="Bryophyta">Bryophyta</tp:taxon-name-part></tp:taxon-name>), a new species from the Qinghai Plateau, China</article-title><source>PhytoKeys</source><day>10</day><month>06</month><year>2026</year><volume>276</volume><fpage>35</fpage><lpage>49</lpage><pub-id pub-id-type="doi">10.3897/phytokeys.276.176402</pub-id></mixed-citation></tp:treatment-meta><tp:nomenclature><tp:taxon-name><object-id xmlns:xlink="http://www.w3.org/1999/xlink" content-type="arpha" xlink:type="simple">B793F800-A248-508B-81E4-ABA16F9DCBBE</object-id>
                    		<tp:taxon-name-part taxon-name-part-type="genus" reg="Timmia">Timmia</tp:taxon-name-part>
                    	
                    	<tp:taxon-name-part taxon-name-part-type="infraspecific-rank">section</tp:taxon-name-part>
                    	<tp:taxon-name-part taxon-name-part-type="section" reg="Pseudosphaerocarpa">Pseudosphaerocarpa</tp:taxon-name-part></tp:taxon-name><tp:taxon-authority>W.Z.Huang, X.Yin Ma &amp; Y.Huan Wu</tp:taxon-authority><tp:taxon-status xmlns:xlink="http://www.w3.org/1999/xlink" xlink:type="simple">sect. nov.</tp:taxon-status></tp:nomenclature><tp:treatment-sec sec-type="Type"><title>Type.</title><p><italic><tp:taxon-name><tp:taxon-name-part taxon-name-part-type="genus" reg="Timmia">Timmia</tp:taxon-name-part> <tp:taxon-name-part taxon-name-part-type="species" reg="sanjiangyuanensis">sanjiangyuanensis</tp:taxon-name-part></tp:taxon-name></italic> W.Z.Huang, X.Yin Ma &amp; Y.Huan Wu.</p></tp:treatment-sec><tp:treatment-sec sec-type="Description"><title>Description.</title><p><bold><italic>Plants</italic></bold> without deciduous leaves; <bold><italic>leaf sheaths</italic></bold> well-differentiated in vegetative and perichaetial leaves; <bold><italic>antheridia</italic></bold> naked; <bold><italic>endostome</italic></bold> cilia non-appendiculate; <bold><italic>exothecial cells</italic></bold> sinuose; autoicous; <bold><italic>spores</italic></bold> 36–46 μm in diameter.</p></tp:treatment-sec></tp:taxon-treatment>
