# Supplementary material for: Timmia sanjiangyuanensis (Timmiaceae, Bryophyta), a new species from the Qinghai Plateau, China
Source: PhytoKeys. 2026 Jun 10;276:35–49. doi: 10.3897/phytokeys.276.176402 (PMC13276498; doi:10.3897/phytokeys.276.176402)
Supplement: XML Treatment for Timmia sanjiangyuanensis [file phytokeys.276.176402-treatment2.xml]

<!DOCTYPE tp:taxon-treatment
  PUBLIC "-//TaxonX//DTD Taxonomic Treatment Publishing DTD v0 20100105//EN" "tax-treatment-NSO.dtd">
<tp:taxon-treatment xmlns:tp="http://www.plazi.org/taxpub"><tp:treatment-meta><kwd-group><label>Taxon classification</label><kwd>
                <named-content content-type="kingdom">Plantae</named-content>
              </kwd><kwd>
                <named-content content-type="order">Timmiales</named-content>
              </kwd><kwd>
                <named-content content-type="family">Timmiaceae</named-content>
              </kwd></kwd-group><mixed-citation publication-type="journal"><person-group><name><surname>Ma</surname><given-names>Xin-Yin</given-names></name><name><surname>Zheng</surname><given-names>Jia-Yi</given-names></name><name><surname>Xia</surname><given-names>Xin-Rui</given-names></name><name><surname>Song</surname><given-names>Xiao-Tong</given-names></name><name><surname>Shi</surname><given-names>Ya-Kun</given-names></name><name><surname>Wu</surname><given-names>Yu-Huan</given-names></name><name><surname>Huang</surname><given-names>Wen-Zhuan</given-names></name></person-group><article-title><italic><tp:taxon-name><tp:taxon-name-part taxon-name-part-type="genus" reg="Timmia">Timmia</tp:taxon-name-part> <tp:taxon-name-part taxon-name-part-type="species" reg="sanjiangyuanensis">sanjiangyuanensis</tp:taxon-name-part></tp:taxon-name></italic> (<tp:taxon-name><tp:taxon-name-part taxon-name-part-type="family" reg="Timmiaceae">Timmiaceae</tp:taxon-name-part></tp:taxon-name>, <tp:taxon-name><tp:taxon-name-part taxon-name-part-type="phylum" reg="Bryophyta">Bryophyta</tp:taxon-name-part></tp:taxon-name>), a new species from the Qinghai Plateau, China</article-title><source>PhytoKeys</source><day>10</day><month>06</month><year>2026</year><volume>276</volume><fpage>35</fpage><lpage>49</lpage><pub-id pub-id-type="doi">10.3897/phytokeys.276.176402</pub-id></mixed-citation></tp:treatment-meta><tp:nomenclature><tp:taxon-name><object-id xmlns:xlink="http://www.w3.org/1999/xlink" content-type="arpha" xlink:type="simple">5EB11655-1DFA-5199-99F0-A9DEF98AAFFB</object-id>
                    		<tp:taxon-name-part taxon-name-part-type="genus" reg="Timmia">Timmia</tp:taxon-name-part> <tp:taxon-name-part taxon-name-part-type="species" reg="sanjiangyuanensis">sanjiangyuanensis</tp:taxon-name-part>
                    	</tp:taxon-name><tp:taxon-authority>W.Z.Huang, X.Yin Ma &amp; Y.Huan Wu</tp:taxon-authority><tp:taxon-status xmlns:xlink="http://www.w3.org/1999/xlink" xlink:type="simple">sp. nov.</tp:taxon-status><xref ref-type="fig" rid="F2">Figs 2</xref><xref ref-type="fig" rid="F3">, 3</xref><xref ref-type="fig" rid="F4">, 4</xref><xref ref-type="fig" rid="F5">, 5</xref></tp:nomenclature><tp:treatment-sec sec-type="Diagnosis"><title>Diagnosis.</title><p>Similar to <italic><tp:taxon-name><tp:taxon-name-part taxon-name-part-type="genus" reg="Timmia">Timmia</tp:taxon-name-part> <tp:taxon-name-part taxon-name-part-type="species" reg="sphaerocarpa">sphaerocarpa</tp:taxon-name-part></tp:taxon-name></italic>, but differing in having stomata restricted to the basal part of the capsule; vegetative and perichaetial leaves with a distinctly differentiated sheathing base; limb laminal cells with strong mamillose; antheridia naked in the leaf axils; sinuose exothecial cells and larger spores (36–46 μm in diameter).</p></tp:treatment-sec><tp:treatment-sec sec-type="Type"><title>Type.</title><p>China • Qinghai Province, Guoluo Zangzu Autonomous Prefecture, Sanjiangyuan Region, Gande County, Qingzhen Town, along G227 road, on soil, <named-content xmlns:xlink="http://www.w3.org/1999/xlink" content-type="dwc:verbatimCoordinates" xlink:type="simple">34°5'48.90"N, 100°7'0.73"E</named-content>, 4149 m a.s.l, 27 August 2025, <italic>W.-Z. Huang 20250827-06</italic> (holotype: <abbrev xmlns:xlink="http://www.w3.org/1999/xlink" content-type="institution" xlink:title="Herbarium of Hangzhou Normal University" xlink:type="simple">HTC</abbrev>! [HTC0022010]; isotypes: HSNU!, KUN!).</p></tp:treatment-sec><tp:treatment-sec sec-type="Description"><title>Description.</title><p><bold><italic>Plants</italic></bold> robust, in loose tufts, brownish below, green to yellowish-green above. <bold><italic>Stems</italic></bold> simple, 1.5–2.4 cm, central strand present. <bold><italic>Rhizoids</italic></bold> red-brown. <bold><italic>Leaves</italic></bold> lanceolate, acuminate, 5.0–6.3 × 1.2–1.6 mm, with well-differentiated sheathing base. Leaf margins serrate in distal 1/3–1/2, entire below. <bold><italic>Costa</italic></bold> single, robust, subpercurrent, smooth on the dorsal surface, strongly mamillose on the ventral surface in the limb, smooth in the sheath; transverse-section of the costa with one row of guide cells, with two stereid bands in the limb, the ventral stereid band poorly developed or absent in the sheath. <bold><italic>Cells of limb</italic></bold> strongly mamillose on the ventral, smooth on the dorsal side, quadrate, irregularly polygonal or horizontal rectangular, 4.0–14.0 × 10.0–16.0 μm. <bold><italic>Laminal cells</italic></bold> of the sheath clearly differentiated, long-rectangular, hyaline, smooth, 23.5–84.0 × 2.5–8.5 μm, gradually longer and narrower towards the margin.</p><p>Autoicous. <bold><italic>Antheridia</italic></bold> naked in the leaf axils, 1.3–1.5 mm long. <bold><italic>Perichaetial leaves</italic></bold> lanceolate, widest just above the base, with a well-differentiated sheathing base, conspicuously larger than the vegetative leaves. <bold><italic>Seta</italic></bold> smooth, reddish, ca. 1.8 cm long. <bold><italic>Capsule</italic></bold> pyriform when wet, globose when dry and empty, ca. 1.4 mm in diameter, yellow-green when immature, yellow or brown and distinctly furrowed when mature. <bold><italic>Stomata</italic></bold> restricted to the basal part of the capsule. <bold><italic>Exostome teeth</italic></bold> 16, yellow at the base and pale yellow above, gradually tapering upwards; outer surface papillose and horizontally striate below, vertically barred and papillose above. <bold><italic>Endostome segments</italic></bold> 16, triangularly lanceolate, joined at base, inner surface of segments smooth, outer surface slightly granular above, not appendiculate. <bold><italic>Operculum</italic></bold> conical. <bold><italic>Exothecial cells</italic></bold> irregular, 14–34 × 16–32 μm, with thick and extremely sinuose walls throughout. <bold><italic>Spores</italic></bold> spherical, yellowish-brown, finely papillose, 36–46 μm in diameter.</p></tp:treatment-sec><tp:treatment-sec sec-type="Etymology"><title>Etymology.</title><p>The epithet “sanjiangyuanensis” refers to the Sanjiangyuan Region, where the new species was found.</p></tp:treatment-sec><tp:treatment-sec sec-type="Distribution and habitat"><title>Distribution and habitat.</title><p><italic><tp:taxon-name><tp:taxon-name-part taxon-name-part-type="genus" reg="Timmia">Timmia</tp:taxon-name-part> <tp:taxon-name-part taxon-name-part-type="species" reg="sanjiangyuanensis">sanjiangyuanensis</tp:taxon-name-part></tp:taxon-name></italic> is known only from Gande County in Sanjiangyuan Region, Qinghai Province, China, at an altitude of 4,149 m a.s.l, associated with <italic><tp:taxon-name><tp:taxon-name-part taxon-name-part-type="genus" reg="Distichium">Distichium</tp:taxon-name-part> <tp:taxon-name-part taxon-name-part-type="species" reg="hagenii">hagenii</tp:taxon-name-part></tp:taxon-name></italic> Ryan ex Philib, <italic><tp:taxon-name><tp:taxon-name-part taxon-name-part-type="genus" reg="Encalypta">Encalypta</tp:taxon-name-part> <tp:taxon-name-part taxon-name-part-type="species" reg="ciliata">ciliata</tp:taxon-name-part></tp:taxon-name></italic> Hedw. and <italic><tp:taxon-name><tp:taxon-name-part taxon-name-part-type="genus" reg="Pohlia">Pohlia</tp:taxon-name-part> <tp:taxon-name-part taxon-name-part-type="species" reg="elongata">elongata</tp:taxon-name-part></tp:taxon-name></italic> Hedw.</p></tp:treatment-sec><tp:treatment-sec sec-type="Notes"><title>Notes.</title><p><italic><tp:taxon-name><tp:taxon-name-part taxon-name-part-type="genus" reg="Timmia">Timmia</tp:taxon-name-part> <tp:taxon-name-part taxon-name-part-type="species" reg="sanjiangyuanensis">sanjiangyuanensis</tp:taxon-name-part></tp:taxon-name></italic> is well characterised by the following features: (1) pyriform to spherical capsules with stomata confined to the basal part (Figs <xref ref-type="fig" rid="F2">2C</xref>, <xref ref-type="fig" rid="F3">3A</xref>, <xref ref-type="fig" rid="F3">3I</xref>, <xref ref-type="fig" rid="F4">4A</xref>, <xref ref-type="fig" rid="F4">4B</xref>); (2) exothecial cells irregular, extremely sinuose (Fig. <xref ref-type="fig" rid="F3">3H</xref>); (3) vegetative and perichaetial leaves lanceolate, with a well-differentiated sheathing base (Figs <xref ref-type="fig" rid="F2">2D</xref>, <xref ref-type="fig" rid="F3">3E</xref>, <xref ref-type="fig" rid="F4">4C</xref>, <xref ref-type="fig" rid="F4">4D</xref>); (4) antheridia naked in the leaf axils; (5) costa of the limb portion strongly papillose on the ventral surface, smooth on the dorsal surface and smooth on both dorsal and ventral sides in the sheath portion (Figs <xref ref-type="fig" rid="F2">2H</xref>, <xref ref-type="fig" rid="F2">2I</xref>, <xref ref-type="fig" rid="F4">4I</xref>); (6) laminal cells of the sheathing base differentiated, long-rectangular, hyaline, smooth (Figs <xref ref-type="fig" rid="F2">2L</xref>, <xref ref-type="fig" rid="F4">4K</xref>); and (7) spores large, finely papillose, 36–46 μm in diameter (Figs <xref ref-type="fig" rid="F3">3F</xref>, <xref ref-type="fig" rid="F4">4F</xref>, <xref ref-type="fig" rid="F5">5E–L</xref>).</p></tp:treatment-sec><tp:treatment-sec><!--Section generated to contain objects referenced in tp:taxon-treatment.--><fig id="F2" position="float" orientation="portrait"><object-id xmlns:xlink="http://www.w3.org/1999/xlink" content-type="doi" xlink:type="simple">10.3897/phytokeys.276.176402.figure2</object-id><object-id xmlns:xlink="http://www.w3.org/1999/xlink" content-type="arpha" xlink:type="simple">D879DC70-77BF-5353-BF14-854D821BF014</object-id><label>Figure 2.</label><caption><p><italic><tp:taxon-name><tp:taxon-name-part taxon-name-part-type="genus" reg="Timmia">Timmia</tp:taxon-name-part> <tp:taxon-name-part taxon-name-part-type="species" reg="sanjiangyuanensis">sanjiangyuanensis</tp:taxon-name-part></tp:taxon-name></italic> W.Z.Huang, X.Yin Ma &amp; Y.Huan Wu. <bold>A, B</bold>. Habitat; <bold>C</bold>. Plant; <bold>D</bold>. Leaves; <bold>E</bold>. Leaf apex; <bold>F</bold>. Ventral surface of the costa; <bold>G</bold>. Transverse-section of stem; <bold>H, I</bold>. Transverse-sections of leaf; <bold>J</bold>. Upper marginal laminal cells of leaf; <bold>K</bold>. Middle laminal cells of leaf; <bold>L</bold> .basal laminal cells of leaf. All from <italic>W.-Z. Huang 20250827-06</italic> (holotype: <abbrev xmlns:xlink="http://www.w3.org/1999/xlink" content-type="institution" xlink:title="Herbarium of Hangzhou Normal University" xlink:type="simple">HTC</abbrev>!).</p></caption><graphic xmlns:xlink="http://www.w3.org/1999/xlink" xlink:href="phytokeys-276-035_article-176402__-g002.jpg" id="oo_1675827.jpg" position="float" orientation="portrait" xlink:type="simple"><uri content-type="original_file" xlink:type="simple">https://binary.pensoft.net/fig/1675827</uri></graphic></fig><fig id="F3" position="float" orientation="portrait"><object-id xmlns:xlink="http://www.w3.org/1999/xlink" content-type="doi" xlink:type="simple">10.3897/phytokeys.276.176402.figure3</object-id><object-id xmlns:xlink="http://www.w3.org/1999/xlink" content-type="arpha" xlink:type="simple">4C580FC5-8C54-5C42-A3B5-452E4A3E4567</object-id><label>Figure 3.</label><caption><p><italic><tp:taxon-name><tp:taxon-name-part taxon-name-part-type="genus" reg="Timmia">Timmia</tp:taxon-name-part> <tp:taxon-name-part taxon-name-part-type="species" reg="sanjiangyuanensis">sanjiangyuanensis</tp:taxon-name-part></tp:taxon-name></italic> W.Z.Huang, X.Yin Ma &amp; Y.Huan Wu. <bold>A</bold>. Capsule; <bold>B, C</bold>. Peristome; <bold>D</bold>. Antheridium; <bold>E</bold>. Perichaetial leaves; <bold>F</bold>. Spores; <bold>G</bold>. Stomata; <bold>H</bold>. Exothecial cell; <bold>I</bold>. Stomata at the base of the capsule. All from <italic>W.-Z. Huang 20250827-06</italic> (holotype: <abbrev xmlns:xlink="http://www.w3.org/1999/xlink" content-type="institution" xlink:title="Herbarium of Hangzhou Normal University" xlink:type="simple">HTC</abbrev>!).</p></caption><graphic xmlns:xlink="http://www.w3.org/1999/xlink" xlink:href="phytokeys-276-035_article-176402__-g003.jpg" id="oo_1675829.jpg" position="float" orientation="portrait" xlink:type="simple"><uri content-type="original_file" xlink:type="simple">https://binary.pensoft.net/fig/1675829</uri></graphic></fig><fig id="F4" position="float" orientation="portrait"><object-id xmlns:xlink="http://www.w3.org/1999/xlink" content-type="doi" xlink:type="simple">10.3897/phytokeys.276.176402.figure4</object-id><object-id xmlns:xlink="http://www.w3.org/1999/xlink" content-type="arpha" xlink:type="simple">F4788B6E-5F0A-5CAF-BBD4-EC2F21277E73</object-id><label>Figure 4.</label><caption><p><italic><tp:taxon-name><tp:taxon-name-part taxon-name-part-type="genus" reg="Timmia">Timmia</tp:taxon-name-part> <tp:taxon-name-part taxon-name-part-type="species" reg="sanjiangyuanensis">sanjiangyuanensis</tp:taxon-name-part></tp:taxon-name></italic> W.Z.Huang, X.Yin Ma &amp; Y.Huan Wu. <bold>A</bold>. Plant; <bold>B</bold>. Capsule; <bold>C</bold>. Leaves; <bold>D</bold>. Perichaetial leaf; <bold>E</bold>. Leaf apex; <bold>F</bold>. Spores; <bold>G</bold>. Middle laminal cell of leaf; <bold>H</bold>. Transverse-section of stem; <bold>I</bold>. Transverse-sections of leaf; <bold>J</bold>. Antheridium; <bold>K</bold>. Basal laminal cells of leaf. All from <italic>W.-Z. Huang 20250827-06</italic> (holotype: <abbrev xmlns:xlink="http://www.w3.org/1999/xlink" content-type="institution" xlink:title="Herbarium of Hangzhou Normal University" xlink:type="simple">HTC</abbrev>!).</p></caption><graphic xmlns:xlink="http://www.w3.org/1999/xlink" xlink:href="phytokeys-276-035_article-176402__-g004.jpg" id="oo_1675830.jpg" position="float" orientation="portrait" xlink:type="simple"><uri content-type="original_file" xlink:type="simple">https://binary.pensoft.net/fig/1675830</uri></graphic></fig><fig id="F5" position="float" orientation="portrait"><object-id xmlns:xlink="http://www.w3.org/1999/xlink" content-type="doi" xlink:type="simple">10.3897/phytokeys.276.176402.figure5</object-id><object-id xmlns:xlink="http://www.w3.org/1999/xlink" content-type="arpha" xlink:type="simple">73D1D89A-246E-5AA8-985B-673FD6B728B3</object-id><label>Figure 5.</label><caption><p>SEM of <italic><tp:taxon-name><tp:taxon-name-part taxon-name-part-type="genus" reg="Timmia">Timmia</tp:taxon-name-part> <tp:taxon-name-part taxon-name-part-type="species" reg="sanjiangyuanensis">sanjiangyuanensis</tp:taxon-name-part></tp:taxon-name></italic> W.Z.Huang, X.Yin Ma &amp; Y.Huan Wu. <bold>A</bold>. Outer surface of exostome; <bold>B</bold>. Detail of outer surface of exostome tooth and inner surface of endostome segment; <bold>C, D</bold>. Detail of outer surface of exostome tooth; <bold>E–L</bold>. Spores. All from <italic>W.-Z. Huang 20250827-06</italic> (holotype: <abbrev xmlns:xlink="http://www.w3.org/1999/xlink" content-type="institution" xlink:title="Herbarium of Hangzhou Normal University" xlink:type="simple">HTC</abbrev>!).</p></caption><graphic xmlns:xlink="http://www.w3.org/1999/xlink" xlink:href="phytokeys-276-035_article-176402__-g005.jpg" id="oo_1675831.jpg" position="float" orientation="portrait" xlink:type="simple"><uri content-type="original_file" xlink:type="simple">https://binary.pensoft.net/fig/1675831</uri></graphic></fig></tp:treatment-sec></tp:taxon-treatment>
